# Supplementary material for: Chemical composition of Origanum majorana, Mentha spicata and Ocimum basilicum essential oils and their impact on Spodopteralittoralis: toxicity and immune response
Source: Front Plant Sci. 2026 Jan 12;16:1737742. doi: 10.3389/fpls.2025.1737742 (PMC12832627; doi:10.3389/fpls.2025.1737742)
Supplement: Supplementary file 2 [file Table1.xlsx]

## Sheet: Table S1
Table S1. Chemical composition of O. majorana, M. spicata and O. basilicum oils.
No	Name of the compound	Rt(min)	RI Literature	RI Calculated	O. majorana		M. spicata		O. basilicum		Literature Refs.
					g/100g ± S.D.	%	g/100g ± S.D.	%	g/100g ± S.D.	%
1	Thujene	4.52	924	935	0.0017 ± 0.0002	0.0017	0.0004 ± 0.00005	0.0004	--	--	1.Paudel, P.N., Satyal, P., Satyal, R., Setzer, W.N., & Gyawali, R. (2022). Chemical composition, enantiomeric distribution, antimicrobial and antioxidant activities of Origanum majorana L. essential oil from Nepal. Molecules, 27(18), 6136. doi: 10.3390/molecules27186136. PMID: 36144869; PMCID: PMC9502550. 2.Adams, R.P., & Sparkman, O.D. (2005). Identification of essential oil components by gas c…
2	Alpha-Pinene	4.71	930	940	--	--	0.0012 ± 0.0002	0.0012	0.0019 ± 0.0003	0.0019
3	Camphene	5.16	935	942	--	--	0.0007 ± 0.0001	0.0007	0.0034 ± 0.0005	0.0034
4	Sabinene	5.75	950	955	0.1841 ± 0.0055	0.1841	--	--	--	--
5	Beta-Pinene	5.9	940	950	--	--	0.0031 ± 0.0005	0.0031	0.0035 ± 0.0005	0.0035
6	Myrcene	6.2	930	940	--	--	--	--	0.0007 ± 0.0001	0.0007
7	3-Octanol	6.56	920	925	--	--	0.0023 ± 0.0003	0.0023	--	--
8	α-Phellandrene	6.76	930	940	0.0037 ± 0.0001	0.0037	--	--	--	--
9	α-Terpinene	7.07	850	860	0.0054 ± 0.0005	0.0054	--	--	--	--
10	1-Ethylpentyl acetate	7.27	920	925	--	--	0.0007 ± 0.0001	0.0007	--	--
11	β-Cymene	7.39	930	940	0.0118 ± 0.0005	0.0118	0.0039 ± 0.0005	0.0039	0.0035 ± 0.0005	0.0035
12	D-Limonene	7.47	1046	1056	--	--	0.0021 ± 0.0004	0.0021	0.0061 ± 0.0009	0.0061
13	β-Phellandrene	7.56	946	950	0.0067 ± 0.0005	0.0067	--	--	--	--
14	1,8-Cineole	7.6	1014	1022	--	--	0.1168 ± 0.0059	0.1168	0.0993 ± 0.0049	0.0993
15	γ-Terpinene	8.49	1005	1015	0.0054 ± 0.0005	0.0054	--	--	0.0007 ± 0.0001	0.0007
16	Octane, 1-ethoxy-	8.67	960	965	--	--	0.0015 ± 0.0002	0.0015	--	--
17	Cis-Linalool oxide	9.04	1050	1055	--	--	--	--	0.0005 ± 0.0001	0.0005
18	Trans-Sabinene Hydrate	9	1020	1026	0.0442 ± 0.0018	0.0442	--	--	--	--
19	P-Mentha-1,4-diene	9.43	1030	1037	0.0014 ± 0.0002	0.0014	--	--	--	--
20	Linalool Oxide	9.54	1059	1061	0.0111 ± 0.0005	0.0111	--	--	0.0006 ± 0.0001	0.0006
21	Iso-Amyl 2-methyl butyrate	9.98	970	978	--	--	0.0022 ± 0.0003	0.0022	--	--
22	Linalool	10.06	1045	1065	0.0345 ± 0.0023	0.0345	--	--	0.0513 ± 0.0026	0.0513
23	Cis-sabinene Hydrate	10.15	1070	1075	0.0812 ± 0.0031	0.0812	--	--	--	--
24	Isoamyl valerianate	10.26	920	925	--	--	0.0028 ± 0.0004	0.0028	--	--
25	Octyl Acetate	10.72	960	965	--	--	0.0091 ± 0.0009	0.0091	--	--
26	Cis-2-p-Menthen-1-ol	11.06	970	975	0.0260 ± 0.0012	0.026	--	--	--	--
27	α-Limonene diepoxide	11.57	1060	1070	0.0014 ± 0.0001	0.0014	--	--	--	--
28	Cyclohexanone, 2-isopropylidene	11.58	920	925	--	--	0.0061 ± 0.0002	0.0061	--	--
29	Terpinen-1-ol	11.81	900	905	0.0181 ± 0.0009	0.0181	--	--	--	--
30	Camphor	12.1	1287	1295	0.0025 ± 0.0005	0.0025	0.0018 ± 0.0003	0.0018	0.1637 ± 0.0082	0.1637
31	Camphorene hydrate	12.36	940	944	--	--	--	--	0.0009 ± 0.0001	0.0009
32	14-Methyl-8-hexadecyn-1-ol	12.61	1300	1308	0.002± 0.0001	0.002	--	--	--	--
33	Epoxylinalol	12.93	1050	1060	0.0011 ± 0.0001	0.0011	--	--	--	--
34	Borneol	13.05	1090	1095	0.0016 ± 0.0001	0.0016	0.0116 ± 0.0007	0.0116	0.0038 ± 0.0002	0.0038
35	Cis-Verbenol	13.15	1085	1090	0.0019 ± 0.0001	0.0019	--	--	--	0
36	Terpinene-4-ol	13.37	1035	1046	0.2547 ± 0.0127	0.2547	0.0177 ± 0.0009	0.0177	0.0449 ± 0.0023	0.0449
37	P-Cymen-8-ol	13.82	1050	1057	0.0119 ± 0.0005	0.0119	0.0324 ± 0.0016	0.0324	--	--
38	P-Menthane-1,2,3-triol	13.92	940	946	0.0427 ± 0.0021	0.0427	--	--	--	--
39	α-Terpineol	14.07	1080	1086	0.0538 ± 0.0027	0.0538	0.0079 ± 0.0004	0.0079	0.0308 ± 0.0015	0.0308
40	Dihydrocarvone	14.23	1015	1024	0.0021 ± 0.0001	0.0021	--	--	--	--
41	(-)-Isopulegol	14.47	920	925	0.0006 ± 0.0001	0.0006	--	--	--	--
42	Trans-Piperitol	14.59	980	985	0.0082 ± 0.0004	0.0082	--	--	--	--
43	P-Menthan-2-ol, 1,8-epoxy	14.82	1045	1053	0.002 ± 0.0001	0.002	--	--	--	--
44	3-Ethyl-2-hydroxy-2-cyclopenten-1-one	14.96	930	935	--	--	0.0019 ± 0.0003	0.0019	--	--
45	2-Allyl-4-methylphenol	15.08	950	955	--	--	0.0019 ± 0.0003	0.0019	--	--
46	2-β-hydroxy-1,4-cineole	15.22	1100	1110	0.0130 ± 0.0006	0.013	--	--	--	--
47	Borneol, formate	15.29	940	944	--	--	0.0037 ± 0.0003	0.0037	--	--
48	2-Hydroxy-1,8-cineole	15.4	950	955	0.0051 ± 0.0003	0.0051	--	--	--	--
49	Z-3-hexenyl isopentanoate	15.59	920	925	--	--	0.0027 ± 0.0003	0.0027	--	--
50	Ascaridole	15.98	950	955	0.0006 ± 0.0001	0.0006	--	--	0.0003 ± 0.0001	0.0003
51	Linalyl acetate	16.06	1100	1105	0.0239 ± 0.0008	0.0239	--	--	--	--
52	Carvol	16.28	980	985	0.0008 ± 0.0001	0.0008	--	--	--	--
53	1,4-dihydroxy-p-menth-2-ene	16.49	1050	1060	0.0065 ± 0.0001	0.0065	--	--	--	--
54	Piperitone	16.62	1290	1295	0.0065 ± 0.0001	0.0065	0.0006 ± 0.0001	0.0006	--	--
55	1-Acetoxy-p-menth-3-one	16.71	970	975	--	--	0.0009 ± 0.0001	0.0009	--	--
56	Herboxide	16.94	1070	1075	--	--	0.0035 ± 0.0004	0.0035	--	--
57	P-Mentha-1,8-dien-3-one, (+)-	17.32	1100	1106	--	--	0.0019 ± 0.0003	0.0019	--	--
58	1,4-dihydroxy-p-menth-2-ene	17.53	1060	1067	0.0187 ± 0.0009	0.0187	--	--	--	--
59	l-Bornyl acetate	17.6	940	945	--	--	0.0098 ± 0.0005	0.0098	0.0008 ± 0.0001	0.0008
60	2,5-Dimethyl-1,4-benzenediol	17.94	1030	1035	--	--	0.0090 ± 0.0005	0.009	--	--
61	α-Terpinyl propionate	18.08	1180	1186	0.0305 ± 0.0030	0.0305	--	--	--	--
62	3,6,6-Trimethyl-cyclohex-2-enone	18.37	1030	1038	--	--	0.1298 ± 0.0065	0.1298	--	--
63	Carvenone	18.43	1230	1235	0.0421 ± 0.0021	0.0421	--	--	--	--
64	Methyl(Z) Cinnamate	18.85	1142	1145	--	--	--	--	0.0517 ± 0.0028	0.0517
65	6-Methyl-cyclodec-5-enol	19.55	1245	1251	0.0036 ± 0.0001	0.0036	--	--	--	--
66	Exo-2-Hydroxycineole	19.92	1256	1259	--	--	0.0012 ± 0.0003	0.0012	--	--
67	Piperitenone	20.18	1100	1110	--	--	0.0278 ± 0.0013	0.0278	--	--
68	Terpinyl formate	20.22	940	940	0.0021 ± 0.0001	0.0021	--	--	--	--
69	Geranyl vinyl ether	20.82	1270	1276	0.002± 0.0001	0.002	--	--	--	--
70	2-Allyl-6-methoxyphenol	20.88	1155	1160	--	--	--	--	0.0009 ± 0.0001	0.0009
71	Piperitenone Oxide	21.16	1350	1360	--	--	0.4383 ± 0.0219	0.4383	0.0039 ± 0.0001	0.0039
72	4-Isopropyl-5-methyl-2-hexyne-1,4-diol	21.44	1200	1210	0.0083 ± 0.0004	0.0083	--	--	--	--
73	α-Bourbonene	21.5	1500	1505	--	--	--	--	0.0006 ± 0.0001	0.0006
74	Caran-4-on, 3-Hydroxy-	22.02	1300	1305	0.002 ± 0.0001	0.002	--	--	--	--
75	α-Elemene	21.81	900	900	--	--	0.0355 ± 0.0017	0.0355	0.0052 ± 0.0003	0.0052
76	Methyl (E)-cinnamate	22.33	1142	1145	--	--	--	--	0.4869 ± 0.0243	0.4869
77	Z-Cinerolone	22.47	1300	1305	--	--	0.0350 ± 0.0018	0.035	--	--
78	1,4,4-Trimethyl-8-oxabicyclo[5.1.0]oct-5-en-2-ol	22.86	1370	1380	0.0075 ± 0.0004	0.0075	--	--	--	--
79	Beta-Pinene Oxide	22.9	1250	1260	--	--	0.0484 ± 0.0023	0.0484	--	--
80	Trans-caryophyllene	23.01	1340	1345	--	--	--	--	0.0264 ± 0.0013	0.0264
81	4-Oxo-beta-isodamascol	23.13	1265	1270	--	--	--	--	0.0060 ± 0.0003	0.006
82	Alloaromadendrene	23.76	1400	1410	0.0034 ± 0.0003	0.0034	--	--	--	--
83	Methyl cinnamate	23.77	1142	1150	--	--	--	--	0.0017 ± 0.0001	0.0017
84	Isopulegone, 4-methyl-	24.34	1290	1300	--	--	0.0238 ± 0.0012	0.0238	--	--
85	Cis-Z-α-Bisabolene epoxide	24.35	1355	1360	0.0005 ± 0.0001	0.0005	--	--	--	--
86	1,2-cis-1,5-trans-2,5-dihydroxy-4-methyl-1-(1-hydroxy-1-isopropyl)cyclohex-3-ene	24.46	1300	1306	0.0011 ± 0.0001	0.0011	--	--	--	--
Rt(min): retention time
Refs. RI Literature: retention indices of reference compounds from literature; The computer mass libraries, Adams & Sparkman (2005), Adams (2007), Da Silva et al. (2020) Paudel et al. (2022),
RI Calculated: retention indices are determined using n-alkanes (C8-C20).
